# Supplementary material for: Correction: Vascular Endothelial Growth Factor Receptor-2 Couples Cyclo-Oxygenase-2 with Pro-Angiogenic Actions of Leptin on Human Endothelial Cells
Source: PLoS One. 2019 Sep 30;14(9):e0223400. doi: 10.1371/journal.pone.0223400 (PMC6768471; doi:10.1371/journal.pone.0223400)
Supplement: S1 File — (ZIP) [file pone.0223400.s001.zip]

Archive with 19 entries (13 files):
- Figure 1/consistency of COX-1 expression.tif
- Figure 1/Fig.1A/
- Figure 1/Fig.1A/Fig.1A COX-1 blot scan.docx
- Figure 1/Fig.1A/Fig.1A COX-2 analysis in COX-2 tab in densitometry file/
- Figure 1/Fig.1A/Fig.1A COX-2 analysis in COX-2 tab in densitometry file/Densitometry results.xls
- Figure 1/Fig.1A/Fig.1A original COX-2 blot scan.docx
- Figure 1/Fig.1A/MSc exp 6.tif
- Figure 1/Fig.1B/
- Figure 1/Fig.1B/exp 18 leptin p38.tif
- Figure 1/Fig.1B/Fig.1B (lower panel) original scan of blot.pdf
- Figure 1/Fig.1B/Fig.1B phospho p38 analysis in P-P38 tab in densitometry file/
- Figure 1/Fig.1B/Fig.1B phospho p38 analysis in P-P38 tab in densitometry file/Densitometry results.xls
- Figure 1/Fig.1B/Fig.1B phospho-p38 original scan of blot (uncropped).docx
- Figure 1/Fig.1B/Fig.1B total p38 scan of original blot.docx
- Figure 1/Fig.1B/Thumbs.db
- Figure 1/Fig.1C/
- Figure 1/Fig.1C/Fig.1C COX-2 analysis COX-2-SB tab in densitometry file/
- Figure 1/Fig.1C/Fig.1C COX-2 analysis COX-2-SB tab in densitometry file/Densitometry results.xls
- Figure 1/Fig.1C/Fig.1C COX-2 scan of original blot.docx
