# Supplementary material for: Correction: Vascular Endothelial Growth Factor Receptor-2 Couples Cyclo-Oxygenase-2 with Pro-Angiogenic Actions of Leptin on Human Endothelial Cells
Source: PLoS One. 2019 Sep 30;14(9):e0223400. doi: 10.1371/journal.pone.0223400 (PMC6768471; doi:10.1371/journal.pone.0223400)
Supplement: S1 File — (ZIP) [file pone.0223400.s001.zip › Figure 1/Fig.1A/Fig.1A COX-2 analysis in COX-2 tab in densitometry file/Densitometry results.xls]

## Sheet: COX-2
	Control	Leptin 50ng/mL	Adiponectin 10ug/mL	Leptin Fold Variation	Adiponectin
MSc 6	7889.53	11368.8		1.44099
MSc 7	20057	24446.7		1.21886
MSc 8	20792.8	20198.8		0.971435			MSc 6	7889.53	11368.8		1.44099
MSc 9	14415.9	15631.8		1.08434			MSc 7	20057	24446.7		1.21886
	20205	23006.5		1.13865			PhD 8	17061	26185		1.53479
MSc 10	8653	9110.7		1.05289			PhD 16	13672	19494		1.42583
MSc 22	23195	26290		1.13343			PhD 18	8343	12982		1.55603
	28625	30278		1.05775				7379	10885	9832	1.47513
PhD 8	17061	26185		1.53479			PhD19	9869	12377.7		1.2542
PhD 14	11745	11249	12954	0.957769	1.10294		Mean	1	1.415		1.415
PhD 16	13672	19494		1.42583			Std. Deviation	0	0.131		0.131
PhD 17	15276	12760		0.835297			Std. Error	0	0.04952		0.04952
PhD 18	8343	12982		1.55603
	7379	10885	9832	1.47513	1.33243			Control	Leptin (1-100ng/mL)
PhD19	9869	12377.7		1.2542				1	1.415
								0	0.131
								0	0.04952
	Control	Leptin	Adiponectin (10µg/mL)	Leptin
Mean	1	1.209	1.108	1.281
Std. Deviation	0	0.2288	0.005873	0.1934
Std. Error	0	0.05908	0.004153	0.05583
						Control	Leptin
		Control	Leptin	Adiponectin	Cox-2	1	1.281
		1	1.281	1.108	Cox-1	1	1.011
		0	0.1934	0.005873
		0	0.05583	0.004153
	Results April Paper				Fold
		MSc 6	7889.53	11368.8	1.44099
		MSc 7	20057	24446.7	1.21886
		PhD 8	17061	26185	1.53479
		PhD 16	13672	19494	1.42583		Control	Leptin (1-100ng/ml)	VEGF
		PhD 18	8343	12982	1.55603		1	2.27843	2.456
			7379	10885	1.47513	se		0.584046	0.3567
		PhD19	9869	12377.7	1.2542
		PHD 71	5	23	4.6
		PHD 71 B	1	6	6
		Mean			2.27843
				sd	1.75214
				se	0.584046

## Sheet: COX-1
		Control	Leptin
	COX-1	1	1.032
		0	0.0492

## Sheet: Akt-SB
	C	C + 0.1SB	C + 1SB	C + 10SB	L	L + 0.1SB	L + 1SB	L + 10SB
	1	0.532	0.445	0.345	3.578	2.963	1.967	1.56
SE	0	0.098	0.0623	0.12	0.1789	0.264	0.096	0.13
C	C + 1SB	L	L + 1SB
1	0.445	3.578	1.967
0	0.0623	0.1789	0.096

## Sheet: Akt
Akt	Control	Leptin
	1	3.578
	0	0.1789

## Sheet: COX-2-SB
	C	C + 0.1SB	C + 1SB	C + 10SB	L	L + 0.1SB	L + 1SB	L + 10SB
	1	0.976	0.747	0.56	2.115	0.976	0.976	0.443
se	0	0.0578	0.0324	0.0789	0.04952	0.0578	0.0578	0.0789
	C	C + 1SB	L	L + 1SB	T	T _+ 1SB
mean	1	0.747	2.115	0.776	2.553	0.976
se	0	0.124	0.2	0.0578	0.076	0.0578

## Sheet: P-P38
		Control	Leptin 50ng/mL	Adiponectin 50ug/mL	Leptin Fold increase	Adiponectin Fold increase
MSc 7		6270.32	12495.3		1.99277			Control	Leptin (1-100ng/mL)
MSc 8		2229.25	6333.81		2.84123			1	1.99277
MSc 11		3485.9	4212.2		1.20835				2.84123
MSc 9		26035.4	28668.9		1.10115				1.20835
MSc 10		9184.9	10599.3		1.15399				1.29875
MSc 12		10223	10979		1.07395				1.2276
		6037	6879		1.13947		Mean		1.71374
MSc 22		23444	24233		1.03365		Mean	1	1.714
PhD 6		19809	20439		1.0318		Std. Deviation	0	0.7094
PhD 8		14584	11096		0.760834		Std. Error	0	0.3173
PhD 14		11291	10250	12462	0.907803	1.10371
PhD 16		7903	8174		1.03429
		6457	8386		1.29875
PhD 18		9570	10921	10642	1.14117	1.11202
PhD 17		1129	10934		9.68468
PhD 19-20		10066	12357		1.2276
	Control	Leptin	Adiponectin
Mean	1	1.136	1.218
Std. Deviation	0	0.362	0.1623
Std. Error	0	0.04	0.1147
						April 2007 paper	Control	Leptin	VEGF
						fold in	1	2.053	2.12456
						sd		0.8683
						se		0.3282	0.2678

## Sheet: p-AMPK
densities		1min			2min			5min
	c	l	v	c	l	v	c	l	v
exp 86	2286	2728	3784	1556	5590	5050	1963	1797	1638
exp 94	1984	4730	4390	860	2010	2351	607	541	481
exp 92	2631	4061	1546	1222	2588	1671	2761	3693	3269
fold increase compared to time matched control
		1min			2min			5min
	c	l	v	c	l	v	c	l	v
exp 86	1	1.19335	1.65529	1	3.59254	3.2455	1	0.915436	0.834437
exp 94	1	2.38407	2.2127	1	2.33721	2.73372	1	0.891269	0.792422
exp 92	1	1.54352	0.587609	1	2.11784	1.36743	1	1.33756	1.18399
mean	1	1.70698	1.4852	1	2.68253	2.44888	1	1.04809	0.93695
sd	0	0.611959	0.82579	0	0.795691	0.970895	0	0.25098	0.214973
se	0	0.353315	0.47677	0	0.459393	0.560546	0	0.144904	0.124115

## Sheet: P-jak2
		1min			2min			5min
	c	l	v	c	l	v	c	l	v
exp86	490	1463	1433	1484	3344	3292	860	670	941
exp94	1635	2365	3757	2100	5512	4837	4144	2373	1253
exp 92	1668	3934	4580	3668	1728	4505	349	945	727
fold increase compared to time matched control
		1min			2min			5min
	c	l	v	c	l	v	c	l	v
exp86	1	2.98571	2.92449	1	6.90909	6.80165	1	0.77907	1.09419
exp94	1	1.44648	2.29786	1	2.62476	2.30333	1	0.572635	0.302365
exp 92	1	2.35851	2.7458	1	2.12269	4.21816	1	2.70774	2.08309
mean	1	2.26357	2.65605	1	3.88551	4.44105	1	1.35315	1.15988
sd	0	0.773995	0.322813	0	2.6305	2.25743	0	1.17764	0.892181
se	0	0.446866	0.186376	0	1.51872	1.30333	0	0.679911	0.515101
