# Supplementary material for: Correction: Vascular Endothelial Growth Factor Receptor-2 Couples Cyclo-Oxygenase-2 with Pro-Angiogenic Actions of Leptin on Human Endothelial Cells
Source: PLoS One. 2019 Sep 30;14(9):e0223400. doi: 10.1371/journal.pone.0223400 (PMC6768471; doi:10.1371/journal.pone.0223400)
Supplement: S2 File — (ZIP) [file pone.0223400.s002.zip]

Archive with 15 entries (9 files):
- Figure 2/Fig.2A/
- Figure 2/Fig.2A/Fig.2A pAkt analysis in Akt tab in densitometry file/
- Figure 2/Fig.2A/Fig.2A pAkt analysis in Akt tab in densitometry file/Densitometry results.xls
- Figure 2/Fig.2B/
- Figure 2/Fig.2B/consistency of COX-1 expression.tif
- Figure 2/Fig.2B/Fig 2B scan of original blot.pdf
- Figure 2/Fig.2B/Fig.2B COX-2 densitometry analysis/
- Figure 2/Fig.2B/Fig.2B COX-2 densitometry analysis/densitometry ly + lep cox-2.xls
- Figure 2/Fig.2B/Scan of COX-1 blot (Fig 2B).docx
- Figure 2/Fig.2B/Scan of COX-2 blot (Fig 2B).docx
- Figure 2/Fig.2C/
- Figure 2/Fig.2C/Fig.2C phosphoAkt analysis in Akt-SB tab in densitometry file/
- Figure 2/Fig.2C/Fig.2C phosphoAkt analysis in Akt-SB tab in densitometry file/Densitometry results.xls
- Figure 2/Fig.2C/Fig.2C phospho-Akt scan of original blot.docx
- Figure 2/Fig.2C/Scan of original blot.tif
