# Supplementary material for: Correction: Vascular Endothelial Growth Factor Receptor-2 Couples Cyclo-Oxygenase-2 with Pro-Angiogenic Actions of Leptin on Human Endothelial Cells
Source: PLoS One. 2019 Sep 30;14(9):e0223400. doi: 10.1371/journal.pone.0223400 (PMC6768471; doi:10.1371/journal.pone.0223400)
Supplement: S2 File — (ZIP) [file pone.0223400.s002.zip › Figure 2/Fig.2B/Fig.2B COX-2 densitometry analysis/densitometry ly + lep cox-2.xls]

## Sheet: Sheet1
		Control	Leptin	Leptin + LY
	Exp 20	9606.01	12090	9062
	Exp 15	9615.98	20446.2	13443.9
	Mean	9611	16270	11250
	Std. Deviation	7.054	5909	3098
	Std. Error	4.988	4178	2191
		Control	Leptin	Leptin + LY		Control	Control+ LY	Leptin	Leptin + LY
	Exp 20	1	1.25859	0.999583		1	0.59	2.12628	1.39808
	Exp 15	1	2.12628	1.39808		0.09	0.1992	0.4338	0.1992
	Mean	1	1.692	1.199
	Std. Deviation	0	0.6135	0.2818
	Std. Error	0	0.4338	0.1992
