# Supplementary material for: Correction: Vascular Endothelial Growth Factor Receptor-2 Couples Cyclo-Oxygenase-2 with Pro-Angiogenic Actions of Leptin on Human Endothelial Cells
Source: PLoS One. 2019 Sep 30;14(9):e0223400. doi: 10.1371/journal.pone.0223400 (PMC6768471; doi:10.1371/journal.pone.0223400)
Supplement: S3 File — (ZIP) [file pone.0223400.s003.zip]

Archive with 23 entries (19 files):
- Figure 5/Fig.5A/
- Figure 5/Fig.5A/Densitometry analysis for Fig.5A in P-VEGFR2 tab/
- Figure 5/Fig.5A/Densitometry analysis for Fig.5A in P-VEGFR2 tab/densitometry VEGFR2 and SU.xls
- Figure 5/Fig.5A/Fig.5A phospho-Tyr scan of original blot.docx
- Figure 5/Fig.5A/original blot scans phospho and total VEGFR2.tif
- Figure 5/Fig.5A/scan of original blot Fig.1A upper panel.tif
- Figure 5/Fig.5C/
- Figure 5/Fig.5C/COX-2 and COX-1 (Fig 5C).docx
- Figure 5/Fig.5C/Original COX-2 blot.tif
- Figure 5/Fig.5C/Original pAkt blot.tif
- Figure 5/Fig.5C/Original pGSK3b blot.tif
- Figure 5/Fig.5C/Phospho-Akt (Fig 5C).docx
- Figure 5/Fig.5C/Phospho-GSK3b (Fig 5C).docx
- Figure 5/Fig.5C/Phospho-p38 (Fig 5C).docx
- Figure 5/Fig.5C/Total p38 (Fig 5C).docx
- Figure 5/Fig.5D/
- Figure 5/Fig.5D/COX (Fig 5D).docx
- Figure 5/Fig.5D/Original COX-2 blot.tif
- Figure 5/Fig.5D/original pStat3 blot.tif
- Figure 5/Fig.5D/Original pVEGFR2, total VEGFR2 and total Stat-3 blots.tif
- Figure 5/Fig.5D/phospho and total  VEGFR2 (Fig 5D).docx
- Figure 5/Fig.5D/phospho-Stat3 (Fig 5D).docx
- Figure 5/Fig.5D/Total Stat3 (Fig 5D).docx
