# Supplementary material for: Correction: Vascular Endothelial Growth Factor Receptor-2 Couples Cyclo-Oxygenase-2 with Pro-Angiogenic Actions of Leptin on Human Endothelial Cells
Source: PLoS One. 2019 Sep 30;14(9):e0223400. doi: 10.1371/journal.pone.0223400 (PMC6768471; doi:10.1371/journal.pone.0223400)
Supplement: S3 File — (ZIP) [file pone.0223400.s003.zip › Figure 5/Fig.5A/Densitometry analysis for Fig.5A in P-VEGFR2 tab/densitometry VEGFR2 and SU.xls]

## Sheet: P-VEGFR2
	5 min						10 min					30 min
Density	Control	Leptin 1ng/mL	Leptin 10ng/mL	Leptin50ng/mL	Leptin 100ng/mL	VEGF 25ng/mL	Control	Leptin 1ng/mL	Leptin50ng/mL	Leptin 100ng/mL	VEGF 25ng/mL	Control	Leptin 1ng/mL	Leptin50ng/mL	Leptin 100ng/mL	VEGF 25ng/mL
Exp 26	2315	3814	2687	4950		4378	2813	5703	5642	3439		2149	3640	5146	5042	2778
Exp 42	1596	2480		1859		2372	3383	2539	2875		3832	2720	2043	1486		1716
Exp 46	2810	2402	3190	3566	3544	3513
	5 min						10 min					30 min
fold increase	Control	Leptin 1ng/mL	Leptin 10ng/mL	Leptin50ng/mL	Leptin 100ng/mL	VEGF 25ng/mL	Control	Leptin 1ng/mL	Leptin50ng/mL	Leptin 100ng/mL	VEGF 25ng/mL	Control	Leptin 1ng/mL	Leptin50ng/mL	Leptin 100ng/mL	VEGF 25ng/mL
Exp 26	1	1.64752	1.16069	2.13823	0	1.89114	1	2.02737	2.00569	1.22254	0	1	1.69381	2.3946	2.34621	1.29269
Exp 42	1	1.55388	0	1.16479	0	1.48622	1	0.750517	0.849837	0	1.13272	1	0.751103	0.546324	0	0.630882
Exp 46	1	0.854804	1.13523	1.26904	1.26121	1.25018	0	0	0	0	0	0	0	0	0	0
Mean	1	1.352	1.148	1.524	1.261	1.543	1	0.926	0.9518	0.4075	1.133	1	1.222	1.47	2.346	0.9618
Std. Deviation	0	0.4332	0.018	0.5345	0	0.3242	0	1.025	1.007	0.7058	0	0	0.6666	1.307	0	0.468
Std. Error	0	0.2501	0.01273	0.3086	0	0.1872	0	0.5918	0.5812	0.4075	0	0	0.4714	0.9241	0	0.3309
P value (two tailed)		0.0326	0.0071	0.0386		0.0144		0.2581	0.2432	0.4226			0.2343	0.3572		0.211
Significant (alpha=0.05)?		Yes	Yes	Yes		Yes		No	No	No			No	No		No
		Control	Leptin 1ng/mL	Leptin 10ng/mL	Leptin50ng/mL	Leptin 100ng/mL	VEGF 25ng/mL			NEW RESULTS for Paper
	Mean	1	1.352	1.148	1.524	1.261	1.543			5 min		Control	Leptin (1-100ng/mL)	VEGF 25ng/mL
	Std. Error	0	0.2501	0.01273	0.3086	0	0.1872			density	Exp 39	1374	6044	6380
											CWJ	1100	5818	5077
											Exp 78	881	4784	7288
	Processed results		5 miin	Control	Leptin (1-100ng/mL)	VEGF 25ng/mL					Exp 80	361	6463	6305
				1	2.13823	1.89114
				1	1.55388	1.48622					Mean	929	5777.25	6262.5
				1	1.26121	1.25018					Sd	429.028	714.053	907.868
			Mean	1	1.65111	1.54251					SE	214.514	357.026	453.934
			SD	0	0.44652	0.324171
			SE	0	0.257798	0.18716

## Sheet: p38SU
Exp		control	+SU	leptin	+SU	VEGF	+SU	HGF	+SU
56 (10ng/ml)	density	17	14	29	13	27	14	38	18
	fold increase	1	0.823529	1.70588	0.764706	1.58824	0.823529	2.23529	1.05882
