# Supplementary material for: Correction: Vascular Endothelial Growth Factor Receptor-2 Couples Cyclo-Oxygenase-2 with Pro-Angiogenic Actions of Leptin on Human Endothelial Cells
Source: PLoS One. 2019 Sep 30;14(9):e0223400. doi: 10.1371/journal.pone.0223400 (PMC6768471; doi:10.1371/journal.pone.0223400)
Supplement: S5 File — (XLS) [file pone.0223400.s005.xls]

## Sheet: Exp 72 data
			Average		Fold increase		Fold increase vs control	sd	se
Control	7	9	8		0.875	1.125	1	0.176777	0.125
Leptin 1ng/ml	9	7	8		1.125	0.875	1	0.176777	0.125
Leptin 10ng/ml	21	22	21.5		2.625	2.75	2.6875	0.0883883	0.0625
Leptin 100ng/ml	17	16	16.5		2.125	2	2.0625	0.0883883	0.0625
VEGF 25ng/ml	18	17	17.5		2.25	2.125	2.1875	0.0883883	0.0625
HGF 25ng/ml	28	30	29		3.5	3.75	3.625	0.176777	0.125
Thrombin 1u/ml	21	22	21.5		2.625	2.75	2.6875	0.0883883	0.0625
PAR-2	22	21	21.5		2.75	2.625	2.6875	0.0883883	0.0625
C + NS	8	9	8.5		1	1.125	1.0625	0.0883883	0.0625
L1 + NS	9	6	7.5		1.125	0.75	0.9375	0.265165	0.1875
L10 +NS	7	9	8		0.875	1.125	1	0.176777	0.125
L100 +NS	10	13	11.5		1.25	1.625	1.4375	0.265165	0.1875
V25 + NS	12	9	10.5		1.5	1.125	1.3125	0.265165	0.1875
H + NS	14	12	13		1.75	1.5	1.625	0.176777	0.125
T + NS	12	9	10.5		1.5	1.125	1.3125	0.265165	0.1875
P2 + NS	12	10	11		1.5	1.25	1.375	0.176777	0.125
C + SU	4	10	7		0.5	1.25	0.875	0.53033	0.375
L1 + SU	11	8	9.5		1.375	1	1.1875	0.265165	0.1875
L10 + SU	12	9	10.5		1.5	1.125	1.3125	0.265165	0.1875
L100 + SU	5	6	5.5		0.625	0.75	0.6875	0.0883883	0.0625
V25 + SU	9	7	8		1.125	0.875	1	0.176777	0.125
H + SU	9	11	10		1.125	1.375	1.25	0.176777	0.125
T + SU	9	12	10.5		1.125	1.5	1.3125	0.265165	0.1875
P2 + SU	11	11	11		1.375	1.375	1.375	0	0

## Sheet: Exp 73 data
			Average				Fold increase vs control	sd	se
Control	100	120	110		0.909091	1.09091	1	0.128565	0.0909091
Leptin 1ng/ml	174	169	171.5		1.58182	1.53636	1.55909	0.0321412	0.0227273
Leptin 10ng/ml	184	172	178		1.67273	1.56364	1.61818	0.0771389	0.0545455
Leptin 100ng/ml	180	192	186		1.63636	1.74545	1.69091	0.0771389	0.0545455
VEGF 25ng/ml	214	210	212		1.94545	1.90909	1.92727	0.025713	0.0181818
HGF 25ng/ml	220	213	216.5		2	1.93636	1.96818	0.0449977	0.0318182
Thrombin 1u/ml	162	166	164		1.47273	1.50909	1.49091	0.025713	0.0181818
PAR-2	147	187	167		1.33636	1.7	1.51818	0.25713	0.181818
C + NS	114	122	118		1.03636	1.10909	1.07273	0.0514259	0.0363636
L1 + NS	135	128	131.5		1.22727	1.16364	1.19545	0.0449977	0.0318182
L10 +NS	107	103	105		0.972727	0.936364	0.954545	0.025713	0.0181818
L100 +NS	96	81	88.5		0.872727	0.736364	0.804545	0.0964237	0.0681818
V25 + NS	94	110	102		0.854545	1	0.927273	0.102852	0.0727273
H + NS	90	110	100		0.818182	1	0.909091	0.128565	0.0909091
T + NS	127	92	109.5		1.15455	0.836364	0.995455	0.224989	0.159091
P2 + NS	126	104	115		1.14545	0.945455	1.04545	0.141421	0.1
C + SU	47	100	73.5		0.427273	0.909091	0.668182	0.340697	0.240909
L1 + SU	110	84	97		1	0.763636	0.881818	0.167134	0.118182
L10 + SU	121	98	109.5		1.1	0.890909	0.995455	0.14785	0.104545
L100 + SU	57	67	62		0.518182	0.609091	0.563636	0.0642824	0.0454545
V25 + SU	92	75	83.5		0.836364	0.681818	0.759091	0.10928	0.0772727
H + SU	159	226	192.5		1.44545	2.05455	1.75	0.430692	0.304545
T + SU	99	125	112		0.9	1.13636	1.01818	0.167134	0.118182
P2 + SU	161	150	155.5		1.46364	1.36364	1.41364	0.0707107	0.05

## Sheet: Exp 83
			Average		Fold increase		Fold increase vs control	sd	se
Control	41	85	63		0.493976	1.0241	0.759036	0.374852	0.26506
Leptin 1ng/ml	67	148	107.5		0.807229	1.78313	1.29518	0.690068	0.487952
Leptin 10ng/ml	134	104	119		1.61446	1.25301	1.43373	0.255581	0.180723
Leptin 100ng/ml	143	193	168		1.72289	2.3253	2.0241	0.425968	0.301205
VEGF 25ng/ml	150	174	162		1.80723	2.09639	1.95181	0.204465	0.144578
HGF 25ng/ml	163	177	170		1.96386	2.13253	2.04819	0.119271	0.0843373
C + NS	92	95	93.5		1.10843	1.14458	1.12651	0.0255581	0.0180723
L1 + NS	85	71	78		1.0241	0.855422	0.939759	0.119271	0.0843373
L10 +NS	95	74	84.5		1.14458	0.891566	1.01807	0.178907	0.126506
L100 +NS	88	106	97		1.06024	1.27711	1.16867	0.153348	0.108434
V25 + NS	73	85	79		0.879518	1.0241	0.951807	0.102232	0.0722892
H + NS	133	77	105		1.60241	0.927711	1.26506	0.477084	0.337349
C + SU	115	81	98		1.38554	0.975904	1.18072	0.289658	0.204819
L1 + SU	62	45	53.5		0.746988	0.542169	0.644578	0.144829	0.10241
L10 + SU	87	68	77.5		1.04819	0.819277	0.933735	0.161868	0.114458
L100 + SU	78	106	92		0.939759	1.27711	1.10843	0.238542	0.168675
V25 + SU	50	69	59.5		0.60241	0.831325	0.716867	0.161868	0.114458
H + SU	152	163	157.5		1.83133	1.96386	1.89759	0.0937129	0.0662651
C + LY	68	81	74.5		0.819277	0.975904	0.89759	0.110752	0.0783133
L1 + LY	48	87	67.5		0.578313	1.04819	0.813253	0.332255	0.23494
L10 + LY	49	91	70		0.590361	1.09639	0.843373	0.357813	0.253012
L100 + LY	20	92	56		0.240964	1.10843	0.674699	0.613394	0.433735
V25 + LY	50	75	62.5		0.60241	0.903614	0.753012	0.212984	0.150602
H + LY	54	79	66.5		0.650602	0.951807	0.801205	0.212984	0.150602
C + SB	116	106	111		1.39759	1.27711	1.33735	0.0851936	0.060241
L1 + SB	108	105	106.5		1.3012	1.26506	1.28313	0.0255581	0.0180723
L10 + SB	92	100	96		1.10843	1.20482	1.15663	0.0681549	0.0481928
L100 + SB	75	69	72		0.903614	0.831325	0.86747	0.0511162	0.0361446
V25 + SB	120	118	119		1.44578	1.42169	1.43373	0.0170387	0.0120482
H + SB	121	83	102		1.45783	1	1.22892	0.323736	0.228916

## Sheet: Exp 87
			Average		Fold increase		Fold increase vs control	sd	se
Control	48	30	39		0.979592	0.612245	0.906977	0.259754	0.183673
Leptin 1ng/ml	70	88	79		1.42857	1.79592	1.83721	0.259754	0.183673
Leptin 10ng/ml	95	58	76.5		1.93878	1.18367	1.77907	0.533938	0.377551
Leptin 100ng/ml	90	95	92.5		1.83673	1.93878	2.15116	0.0721538	0.0510204
VEGF 25ng/ml	86	67	76.5		1.7551	1.36735	1.77907	0.274184	0.193878
HGF 25ng/ml	97	110	103.5		1.97959	2.2449	2.40698	0.1876	0.132653
C + LY	28		28		0.571429
L1 + LY	34		34		0.693878
L10 + LY	30		30		0.612245
L100 + LY	33		33		0.673469
V25 + LY	30		30		0.612245
H + LY	68		68		1.38776
C + SB	50		50		1.02041
L1 + SB	41		41		0.836735
L10 + SB	35		35		0.714286
L100 + SB	63		63		1.28571
V25 + SB	66		66		1.34694
H + SB	87		87		1.77551
C + SB41	62	62	62		1.26531	1.26531	1.44186	0	0
L1 + SB41	84	105	94.5		1.71429	2.14286	2.19767	0.303046	0.214286
L10 + SB41	115	97	106		2.34694	1.97959	2.46512	0.259754	0.183673
L100 + SB41	86	42	64		1.7551	0.857143	1.48837	0.634953	0.44898
V25 + SB41	90	118	104		1.83673	2.40816	2.4186	0.404061	0.285714
H + SB41	119	83	101		2.42857	1.69388	2.34884	0.519507	0.367347

## Sheet: Pooled data
	Average fold increases
	Exp 72	Exp 73	Exp 83	Exp 87		Mean	SD	SE
Control	1	1	0.759036	0.906977		0.916503	0.113769	0.0568844
Leptin 1ng/ml	1	1.55909	1.29518	1.83721		1.42287	0.358402	0.179201
Leptin 10ng/ml	2.6875	1.61818	1.43373	1.77907		1.87962	0.55676	0.27838
Leptin 100ng/ml	2.0625	1.69091	2.0241	2.15116		1.98217	0.201331	0.100665
VEGF 25ng/ml	2.1875	1.92727	1.95181	1.77907		1.96141	0.16894	0.08447
HGF 25ng/ml	3.625	1.96818	2.04819	2.40698		2.51209	0.766084	0.383042
C + NS	1.0625	1.07273	1.12651			1.08724	0.0343839	0.0198516
L1 + NS	0.9375	1.19545	0.939759			1.02424	0.148282	0.0856108
L10 +NS	1	0.954545	1.01807			0.990873	0.0327322	0.0188979
L100 +NS	1.4375	0.804545	1.16867			1.13691	0.317671	0.183407
V25 + NS	1.3125	0.927273	0.951807			1.06386	0.215678	0.124522
H + NS	1.625	0.909091	1.26506			1.26638	0.357956	0.206666
C + SB			1.33735	1.02041		1.17888	0.224111	0.158471
L1 + SB			1.28313	0.836735		1.05993	0.315651	0.223199
L10 + SB			1.15663	0.714286		0.935456	0.312782	0.22117
L100 + SB			0.86747	1.28571		1.07659	0.295743	0.209122
V25 + SB			1.43373	1.34694		1.39034	0.0613742	0.0433981
H + SB			1.22892	1.77551		1.50221	0.386501	0.273297
C + LY			0.89759	0.571429		0.734509	0.230631	0.163081
L1 + LY			0.813253	0.693878		0.753565	0.0844112	0.0596877
L10 + LY			0.843373	0.612245		0.727809	0.163433	0.115564
L100 + LY			0.674699	0.673469		0.674084	0.000869322	0.000614704
V25 + LY			0.753012	0.612245		0.682628	0.0995374	0.0703836
H + LY			0.801205	1.38776		1.09448	0.414754	0.293275
C + SU	0.875	0.668182	1.18072			0.907968	0.257856	0.148873
L1 + SU	1.1875	0.881818	0.644578			0.904632	0.272179	0.157143
L10 + SU	1.3125	0.995455	0.933735			1.08056	0.20322	0.117329
L100 + SU	0.6875	0.563636	1.10843			0.786523	0.285579	0.164879
V25 + SU	1	0.759091	0.716867			0.825319	0.152744	0.0881867
H + SU	1.25	1.75	1.89759			1.63253	0.3394	0.195953
C + SB41				1.44186
L1 + SB41				2.19767
L10 + SB41				2.46512
L100 + SB41				1.48837
V25 + SB41				2.4186
H + SB41				2.34884

## Sheet: appendix for thesis
	Average fold increases
	Exp 72	Exp 73	Exp 83	Exp 87		Mean	SD	SE
Control	1	1	1	1		1	0	0
Leptin 1ng/ml	1	1.55909	1.29518	1.68372		1.3845	0.303223	0.151612
Leptin 10ng/ml	2.6875	1.61818	1.43373	1.47791		1.80433	0.594007	0.297004
Leptin 100ng/ml	1.0625	1.69091	2.0241	2.15116		1.73217	0.486805	0.243402
VEGF 25ng/ml	2.1875	1.92727	1.95181	2.17907		2.06141	0.141124	0.0705621
HGF 25ng/ml	3.625	1.96818	2.04819	2.40698		2.51209	0.766084	0.383042

## Sheet: Pooled data for paper
		Exp 72 L10	Exp 73 L100	Exp 83 L100	Exp 87 L100		Average fold	SD	SE
	Control	1	1	0.759036	0.906977		0.916503	0.113769	0.0568844			0
	Leptin	2.6875	1.69091	2.0241	2.15116		2.13842	0.414322	0.207161	p<0.001 vs c
	VEGF	2.1875	1.92727	1.95181	1.77907		1.96141	0.16894	0.08447	p<0.001 vs c
	HGF						2.51209		0.08447	p<0.001 vs c
	C+NS	1.065	1.07273	1.12651			1.08808	0.0335034	0.0193432
	L + NS	1	0.804545	1.16867			0.991073	0.182229	0.10521	p<0.05 vs l
	V+NS	1.3125	0.927273	0.951807			1.06386	0.215678	0.124522	p<0.001 vs v
	C+SB			1.33735	1.02041		1.17888	0.224111	0.158471
	L+SB			0.86747	1.28571		1.07659	0.295743	0.209122	p<0.05 vs l
	V+SB			1.43373	1.34694		1.39034	0.0613742	0.0433981	p<0.05 vs v
	C+LY			0.89759	0.571429		0.734509	0.230631	0.163081
	L+LY			0.674699	0.673469		0.674084	0.000869322	0.000614703	p<0.001 vs l
	V+LY			0.753012	0.612245		0.682628	0.0995374	0.0703836	p<0.001 vs v
	C+SU	0.875	0.668182	1.18072			0.907968	0.257856	0.148873
	L+SU	1.3125	0.563636	1.10843			0.994857	0.387136	0.223513	p<0.005 vs l
	V+SU	1	0.759091	0.716867			0.825319	0.152744	0.0881867	p<0.005 vs v
	H +SU						2.12088		0.08447
