# Supplementary material for: Correction: Vascular Endothelial Growth Factor Receptor-2 Couples Cyclo-Oxygenase-2 with Pro-Angiogenic Actions of Leptin on Human Endothelial Cells
Source: PLoS One. 2019 Sep 30;14(9):e0223400. doi: 10.1371/journal.pone.0223400 (PMC6768471; doi:10.1371/journal.pone.0223400)
Supplement: S6 File — (XLS) [file pone.0223400.s006.xls]

## Sheet: pooled results data
	4		Control	Leptin (1-100ng/mL)	VEGF 25ng/mL
		Mean	84.16	96.62	143.5			0
		Std. Deviation	4.184	27.13	44.58
0		Std. Error	2.416	15.67	25.74
4
7.5
12.5	7.5	Mean	157	209.6	225.6
17.5		Std. Deviation	30.49	27.08	44.67
		Std. Error	17.6	15.64	25.79
	12.5	Mean	205.2	312.4	314.4
		Std. Deviation	10.4	49.94	52.99
		Std. Error	6.004	28.83	30.59
	17.5	Mean	247.6	353.6	380.4
		Std. Deviation	34.73	48.76	53.03
		Std. Error	20.05	28.15	30.62

## Sheet: VEGFR2 inhibitor
	15hrs
											Exp 58
		Control	Leptin 1-100ng/mL	VEGF 25ng/mL	Control +VI	Leptin +VI	VEGF +VI				Control	279
Exp 54	100ng/mL	221.155	326.713	329.74	235.47	237.012	252.968				Control + VI	275
Exp 55	100ng/mL	240.185	303.68	316.925	231.44	172.62	265.26				Control+ NS	305
Exp 58	100ng/mL	279	387.5	392	275	276.015	295				Control + SB	256
											Leptin 100 ng/mL	387.5
	Mean	246.8	339.3	346.2	247.3	228.5	271.1				Leptin 100 ng/mL + NS	263
	Std. Deviation	29.48	43.3	40.16	24.07	52.21	21.61				Leptin 100 ng/mL + SB	251.5
	Std. Error	17.02	25	23.19	13.9	30.15	12.48
											VEGF 25ng/mL	392
	L vs L+VI	*									VEGF 25ng/mL + VI	295
	V vs V + VI	*									VEGF 25ng/mL + NS	340
											VEGF 25ng/mL + SB	267.5
									exp 54		Control	221.155
											Leptin 100 ng/mL	326.713
											VEGF 25ng/mL	329.74
											Control + VI	235.47
											Leptin 100 ng/mL+ VI	237.012
											VEGF 25ng/mL + VI	252.968
									Exp 55		Control	240.185
											Leptin 100 ng/mL	303.68
											VEGF 25ng/mL	316.925
											Control + VI	231.44
											Leptin 100 ng/mL+ VI	172.62
											VEGF 25ng/mL + VI	265.26

## Sheet: COX2 inhibitor studies
												Exp 54
			Control	Leptin 1-100ng/mL	VEGF 25ng/mL	Control + NS	Leptin + NS	VEGF + NS				Control+ NS	226.05
	Exp 54	100ng/mL	221.155	326.713	329.74	226.05	249.87	278.385				Leptin 100 ng/mL + NS	249.87
	Exp 55	100ng/mL	240.185	303.68	316.925	189.965	239	336				VEGF 25ng/mL + NS	278.385
	Exp 58	100ng/mL	279	387.5	392	305	263	340
												Exp 55
		Mean	246.8	339.3	346.2	240.3	250.6	318.1				Control+ NS	189.965
		Std. Deviation	29.48	43.3	40.16	58.83	12.02	34.48				Leptin 100 ng/mL + NS	239
		Std. Error	17.02	25	23.19	33.97	6.938	19.91				VEGF 25ng/mL + NS	336
												Exp 58
												Control	279
												Control + VI	275
												Control+ NS	305
												Control + SB	256
												Leptin 100 ng/mL	387.5
												Leptin 100 ng/mL + NS	263
												Leptin 100 ng/mL + SB	251.5
												VEGF 25ng/mL	392
												VEGF 25ng/mL + VI	295
												VEGF 25ng/mL + NS	340
												VEGF 25ng/mL + SB	267.5

## Sheet: P-p38 inhibtor studies
			Control	Leptin 1-100ng/mL	VEGF 25ng/mL	Control + SB	Leptin +SB	VEGF + SB			Exp 54
	Exp 54	100ng/mL	221.155	326.713	329.74	226.392	220.333	260.037			Control +SB	226.392
	Exp 55	100ng/mL	240.185	303.68	316.925	210.5	202.7	233			Leptin +SB	220.333
	Exp 58	100ng/mL	279	387.5	392	256	251.5	267.5			VEGF +SB	260.037
		Mean	246.8	339.3	346.2	231	224.8	253.5			Exp 55
		Std. Deviation	29.48	43.3	40.16	23.09	24.71	18.15			Control +SB	210.5
		Std. Error	17.02	25	23.19	13.33	14.27	10.48			Leptin +SB	202.7
											VEGF +SB	233
											Exp 58
											Control	279
											Control + VI	275
											Control+ NS	305
											Control + SB	256
											Leptin 100 ng/mL	387.5
											Leptin 100 ng/mL + NS	263
											Leptin 100 ng/mL + SB	251.5
											VEGF 25ng/mL	392
											VEGF 25ng/mL + VI	295
											VEGF 25ng/mL + NS	340
											VEGF 25ng/mL + SB	267.5

## Sheet: U0 inhibitor studies
		Control	Leptin 1-100ng/mL	VEGF 25ng/mL	C + U0	L + U0	V + U0
Exp 59	1ng/mL	212.065	302.945	351	200.625	163.5	228.69
Exp 61 A	1ng/mL	260.33	362.83	328	164.105	172.915	248.015
Exp 61 B -100	1ng/mL	234.335	323	341	166.26	202.17	111.5
	Mean	235.6	329.6	340	177	179.5	196.1
	Std. Deviation	24.16	30.48	11.53	20.49	20.17	73.87
	Std. Error	13.95	17.6	6.658	11.83	11.64	42.65

## Sheet: LY inhibitor studies
		Control	Leptin 1-100ng/mL	VEGF 25ng/mL	Control +LY	Leptin +LY	VEGF +LY
Exp 59	1ng/mL	212.065	302.945	351	271	167.67	260
Exp 61 A	1ng/mL	260.33	362.83	328	284.97	289.765	301.855
Exp 61 B -100	1ng/mL	234.335	323	341	277.5	224.02	172.58
	Mean	235.6	329.6	340	277.8	227.2	244.8
	Std. Deviation	24.16	30.48	11.53	6.991	61.11	65.96
	Std. Error	13.95	17.6	6.658	4.036	35.28	38.08

## Sheet: SB41 inhibitor studies
		Control	Leptin 1-100ng/mL	VEGF 25ng/mL	C + SB41	L + SB41	V + SB41
Exp 59	1ng/mL	212.065	302.945	351	218	180	260.755
Exp 61 A	1ng/mL	260.33	362.83	328	244	258.33	249.705
Exp 61 B (-100)	1ng/mL	234.335	323	341	168.5	205.58	173.11
	Mean	235.6	329.6	340	210.2	214.6	227.9
	Std. Deviation	24.16	30.48	11.53	38.35	39.94	47.73
	Std. Error	13.95	17.6	6.658	22.14	23.06	27.56
