# Supplementary material for: Correction: Vascular Endothelial Growth Factor Receptor-2 Couples Cyclo-Oxygenase-2 with Pro-Angiogenic Actions of Leptin on Human Endothelial Cells
Source: PLoS One. 2019 Sep 30;14(9):e0223400. doi: 10.1371/journal.pone.0223400 (PMC6768471; doi:10.1371/journal.pone.0223400)
Supplement: S7 File — (XLS) [file pone.0223400.s007.xls]

## Sheet: raw data
egg 1					egg 13					egg 26					egg 39					egg 52					egg 64
Field #	Area	Area Fract	Meas.Frame		Field #	Area	Area Fract	Meas.Frame		Field #	Area	Area Fract	Meas.Frame		Field #	Area	Area Fract	Meas.Frame		Field #	Area	Area Fract	Meas.Frame		Field #	Area	Area Fract	Meas.Frame
1	3056	0.02	151704		1	41750	0.28	151704		1	51847	0.34	151704		1	1081	0.01	151704		1	26574	0.18	151704		1	4100	0.03	151704
2	7550	0.05	152056		2	47406	0.31	152056		2	47590	0.31	152056		2	2613	0.02	152056		2	1821	0.01	152056		2	7082	0.05	152056
3	6724	0.03	195943		3	26404	0.15	176527		3	45114	0.23	193669		3	22416	0.13	176527		3	41834	0.24	176527		3	2	0	176527
Total	17330	0.104	499703		Total	115560	0.737	480287		Total	144551	0.888	497429		Total	26110	0.151	480287		Total	70229	0.424	480287		Total	11184	0.074	480287
Mean	5776.67	0.035	166568		Mean	38520	0.246	160096		Mean	48183.7	0.296	165810		Mean	8703.33	0.05	160096		Mean	23409.7	0.141	160096		Mean	3728	0.025	160096
Std Dev	1953.13	0.012	20772		Std Dev	8873.02	0.069	11619.6		Std Dev	2780.61	0.046	19700		Std Dev	9716.47	0.054	11619.6		Std Dev	16487.8	0.095	11619.6		Std Dev	2902.34	0.019	11619.6
Std Error	1127.64	0.007	11992.7		Std Error	5122.84	0.04	6708.58		Std Error	1605.38	0.027	11373.8		Std Error	5609.81	0.031	6708.58		Std Error	9519.22	0.055	6708.58		Std Error	1675.67	0.011	6708.58
Max	7550	0.05	195943		Max	47406	0.312	176527		Max	51847	0.342	193669		Max	22416	0.127	176527		Max	41834	0.237	176527		Max	7082	0.047	176527
Min	3056	0.02	151704		Min	26404	0.15	151704		Min	45114	0.233	151704		Min	1081	0.007	151704		Min	1821	0.012	151704		Min	2	0	151704
2-s Range	7812.53	0.048	83088		2-s Range	35492.1	0.278	46478.4		2-s Range	11122.4	0.184	78800.2		2-s Range	38865.9	0.217	46478.4		2-s Range	65951.1	0.38	46478.4		2-s Range	11609.4	0.076	46478.4
egg 2					egg 14					egg 27					egg 40					egg 53					egg 65
Field #	Area	Area Fract	Meas.Frame		Field #	Area	Area Fract	Meas.Frame		Field #	Area	Area Fract	Meas.Frame		Field #	Area	Area Fract	Meas.Frame		Field #	Area	Area Fract	Meas.Frame		Field #	Area	Area Fract	Meas.Frame
1	21308	0.14	151704		1	24914	0.16	151704		1	37213	0.24	151925		1	21272	0.14	151704		1	973	0.01	170748		1	39180	0.26	151704
2	5441	0.03	186898		2	6299	0.04	152056		2	13458	0.07	184266		2	6303	0.04	152056		2	4824	0.02	199122		2	2356	0.01	188666
3	1316	0.01	199430		3	15082	0.09	176527		3	26558	0.17	154198		3	3894	0.02	176527		3	2048	0.01	213590		3	14351	0.08	176527
Total	28065	0.176	538032		Total	46295	0.291	480287		Total	77229	0.49	490389		Total	31469	0.204	480287		Total	7845	0.04	583460		Total	55887	0.352	516897
Mean	9355	0.059	179344		Mean	15431.7	0.097	160096		Mean	25743	0.163	163463		Mean	10489.7	0.068	160096		Mean	2615	0.013	194487		Mean	18629	0.117	172299
Std Dev	8618.18	0.059	20203		Std Dev	7603.56	0.051	11619.6		Std Dev	9715.05	0.07	14739.2		Std Dev	7687.43	0.052	11619.6		Std Dev	1622.48	0.008	17794.6		Std Dev	15334.7	0.104	15383
Std Error	4975.71	0.034	11664.2		Std Error	4389.92	0.029	6708.58		Std Error	5608.98	0.041	8509.67		Std Error	4438.34	0.03	6708.58		Std Error	936.74	0.005	10273.7		Std Error	8853.47	0.06	8881.37
Max	21308	0.14	199430		Max	24914	0.164	176527		Max	37213	0.245	184266		Max	21272	0.14	176527		Max	4824	0.024	213590		Max	39180	0.258	188666
Min	1316	0.007	151704		Min	6299	0.041	151704		Min	13458	0.073	151925		Min	3894	0.022	151704		Min	973	0.006	170748		Min	2356	0.012	151704
2-s Range	34472.7	0.234	80811.9		2-s Range	30414.3	0.203	46478.4		2-s Range	38860.2	0.282	58956.7		2-s Range	30749.7	0.207	46478.4		2-s Range	6489.92	0.032	71178.6		2-s Range	61338.6	0.414	61531.9
egg 3					egg 15					egg 28					egg 41					egg 54					egg 66
Field #	Area	Area Fract	Meas.Frame		Field #	Area	Area Fract	Meas.Frame		Field #	Area	Area Fract	Meas.Frame		Field #	Area	Area Fract	Meas.Frame		Field #	Area	Area Fract	Meas.Frame		Field #	Area	Area Fract	Meas.Frame
1	2670	0.02	151704		1	38400	0.24	160552		1	50739	0.33	151704		1	9452	0.06	151704		1	22947	0.12	186390		1	37198	0.25	151704
2	3893	0.02	185040		2	26385	0.17	152056		2	15377	0.1	152056		2	11539	0.08	152056		2	7432	0.05	152056		2	23194	0.15	152056
3	3505	0.03	120690		3	12391	0.07	187671		3	1262	0.01	176527		3	19438	0.11	176527		3	33358	0.17	191262		3	24736	0.14	176527
Total	10068	0.068	457434		Total	77176	0.479	500279		Total	67378	0.443	480287		Total	40429	0.248	480287		Total	63737	0.346	529708		Total	85128	0.538	480287
Mean	3356	0.023	152478		Mean	25725.3	0.16	166760		Mean	22459.3	0.148	160096		Mean	13476.3	0.083	160096		Mean	21245.7	0.115	176569		Mean	28376	0.179	160096
Std Dev	510.283	0.005	26276.5		Std Dev	10628.4	0.071	15187.9		Std Dev	20810.5	0.138	11619.6		Std Dev	4300.77	0.02	11619.6		Std Dev	10652.4	0.052	17447.3		Std Dev	6269.78	0.047	11619.6
Std Error	294.612	0.003	15170.7		Std Error	6136.29	0.041	8768.74		Std Error	12014.9	0.079	6708.58		Std Error	2483.05	0.012	6708.58		Std Error	6150.16	0.03	10073.2		Std Error	3619.86	0.027	6708.58
Max	3893	0.029	185040		Max	38400	0.239	187671		Max	50739	0.334	176527		Max	19438	0.11	176527		Max	33358	0.174	191262		Max	37198	0.245	176527
Min	2670	0.018	120690		Min	12391	0.066	152056		Min	1262	0.007	151704		Min	9452	0.062	151704		Min	7432	0.049	152056		Min	23194	0.14	151704
2-s Range	2041.13	0.019	105106		2-s Range	42513.5	0.285	60751.6		2-s Range	83241.8	0.55	46478.4		2-s Range	17203.1	0.08	46478.4		2-s Range	42609.6	0.206	69789.1		2-s Range	25079.1	0.188	46478.4
egg 4					egg 16					egg 29					egg 42					egg 55					egg 67
Field #	Area	Area Fract	Meas.Frame		Field #	Area	Area Fract	Meas.Frame		Field #	Area	Area Fract	Meas.Frame		Field #	Area	Area Fract	Meas.Frame		Field #	Area	Area Fract	Meas.Frame		Field #	Area	Area Fract	Meas.Frame
1	19077	0.12	161760		1	110062	0.73	151704		1	40515	0.27	151704		1	11100	0.07	151704		1	15232	0.1	151704		1	10368	0.07	151704
2	11457	0.08	152056		2	30784	0.2	152056		2	30963	0.2	152056		2	14812	0.1	152056		2	14876	0.1	152056		2	28470	0.19	152056
3	4894	0.03	187359		3	64994	0.37	176527		3	18724	0.11	176527		3	20127	0.11	176527		3	3711	0.02	176527		3	11096	0.06	176527
Total	35428	0.219	501175		Total	205840	1.296	480287		Total	90202	0.577	480287		Total	46039	0.285	480287		Total	33819	0.219	480287		Total	49934	0.318	480287
Mean	11809.3	0.073	167058		Mean	68613.3	0.432	160096		Mean	30067.3	0.192	160096		Mean	15346.3	0.095	160096		Mean	11273	0.073	160096		Mean	16644.7	0.106	160096
Std Dev	5795.54	0.038	14891.4		Std Dev	32466.1	0.218	11619.6		Std Dev	8918.65	0.066	11619.6		Std Dev	3704.57	0.017	11619.6		Std Dev	5349.12	0.037	11619.6		Std Dev	8367.05	0.057	11619.6
Std Error	3346.06	0.022	8597.54		Std Error	18744.3	0.126	6708.58		Std Error	5149.19	0.038	6708.58		Std Error	2138.84	0.01	6708.58		Std Error	3088.31	0.021	6708.58		Std Error	4830.72	0.033	6708.58
Max	19077	0.118	187359		Max	110062	0.726	176527		Max	40515	0.267	176527		Max	20127	0.114	176527		Max	15232	0.1	176527		Max	28470	0.187	176527
Min	4894	0.026	152056		Min	30784	0.202	151704		Min	18724	0.106	151704		Min	11100	0.073	151704		Min	3711	0.021	151704		Min	10368	0.063	151704
2-s Range	23182.2	0.15	59565.5		2-s Range	129865	0.873	46478.4		2-s Range	35674.6	0.265	46478.4		2-s Range	14818.3	0.067	46478.4		2-s Range	21396.5	0.147	46478.4		2-s Range	33468.2	0.23	46478.4
egg 5					egg 17					egg 30					egg 43					egg 56					egg 68
Field #	Area	Area Fract	Meas.Frame		Field #	Area	Area Fract	Meas.Frame		Field #	Area	Area Fract	Meas.Frame		Field #	Area	Area Fract	Meas.Frame		Field #	Area	Area Fract	Meas.Frame		Field #	Area	Area Fract	Meas.Frame
1	4730	0.03	151704		1	39223	0.26	151704		1	17674	0.12	151704		1	16081	0.11	151704		1	45039	0.3	151704		1	10368	0.07	151704
2	8316	0.05	152056		2	19061	0.13	152056		2	16883	0.11	152056		2	2959	0.02	166635		2	8885	0.06	152056		2	28470	0.19	152056
3	11478	0.07	176527		3	41236	0.23	176527		3	37044	0.21	176527		3	6868	0.04	196005		3	4152	0.02	233359		3	11096	0.06	176527
Total	24524	0.151	480287		Total	99520	0.618	480287		Total	71601	0.437	480287		Total	25908	0.159	514344		Total	58076	0.373	537119		Total	49934	0.318	480287
Mean	8174.67	0.05	160096		Mean	33173.3	0.206	160096		Mean	23867	0.146	160096		Mean	8636	0.053	171448		Mean	19358.7	0.124	179040		Mean	16644.7	0.106	160096
Std Dev	2756.67	0.014	11619.6		Std Dev	10012.7	0.058	11619.6		Std Dev	9323.14	0.045	11619.6		Std Dev	5500.98	0.038	18403.2		Std Dev	18261.3	0.123	38409.8		Std Dev	8367.05	0.057	11619.6
Std Error	1591.57	0.008	6708.58		Std Error	5780.84	0.033	6708.58		Std Error	5382.72	0.026	6708.58		Std Error	3175.99	0.022	10625.1		Std Error	10543.1	0.071	22175.9		Std Error	4830.72	0.033	6708.58
Max	11478	0.065	176527		Max	41236	0.259	176527		Max	37044	0.21	176527		Max	16081	0.106	196005		Max	45039	0.297	233359		Max	28470	0.187	176527
Min	4730	0.031	151704		Min	19061	0.125	151704		Min	16883	0.111	151704		Min	2959	0.018	151704		Min	4152	0.018	151704		Min	10368	0.063	151704
2-s Range	11026.7	0.057	46478.4		2-s Range	40050.8	0.231	46478.4		2-s Range	37292.6	0.181	46478.4		2-s Range	22003.9	0.153	73612.9		2-s Range	73045	0.492	153639		2-s Range	33468.2	0.23	46478.4
egg 6					egg 18					egg 31					egg 44					egg 57					egg 69
Field #	Area	Area Fract	Meas.Frame		Field #	Area	Area Fract	Meas.Frame		Field #	Area	Area Fract	Meas.Frame		Field #	Area	Area Fract	Meas.Frame		Field #	Area	Area Fract	Meas.Frame		Field #	Area	Area Fract	Meas.Frame
1	4402	0.03	151704		1	286579	0.3	967872		1	2982	0.02	151704		1	9874	0.06	174704		1	15280	0.09	162810		1	18695	0.12	151704
2	14877	0.1	152056		2	34223	0.23	152056		2	41702	0.27	152056		2	6984	0.05	152056		2	54231	0.28	192413		2	14033	0.09	152056
3	15521	0.09	176527		3	106584	0.6	176527		3	2336	0.01	176527		3	7869	0.04	184548		3	20530	0.12	176527		3	22230	0.13	176527
Total	34800	0.215	480287		Total	427386	1.125	1296455		Total	47020	0.307	480287		Total	24727	0.145	511308		Total	90041	0.492	531750		Total	54958	0.341	480287
Mean	11600	0.072	160096		Mean	142462	0.375	432152		Mean	15673.3	0.102	160096		Mean	8242.33	0.048	170436		Mean	30013.7	0.164	177250		Mean	18319.3	0.114	160096
Std Dev	5096.54	0.03	11619.6		Std Dev	106102	0.164	378943		Std Dev	18406.9	0.122	11619.6		Std Dev	1209.01	0.006	13603.8		Std Dev	17257.8	0.084	12096.2		Std Dev	3356.94	0.015	11619.6
Std Error	2942.49	0.018	6708.58		Std Error	61257.8	0.095	218783		Std Error	10627.2	0.07	6708.58		Std Error	698.022	0.003	7854.15		Std Error	9963.82	0.048	6983.73		Std Error	1938.13	0.009	6708.58
Max	15521	0.098	176527		Max	286579	0.604	967872		Max	41702	0.274	176527		Max	9874	0.057	184548		Max	54231	0.282	192413		Max	22230	0.126	176527
Min	4402	0.029	151704		Min	34223	0.225	152056		Min	2336	0.013	151704		Min	6984	0.043	152056		Min	15280	0.094	162810		Min	14033	0.092	151704
2-s Range	20386.2	0.122	46478.4		2-s Range	424406	0.657	1.51577e+06		2-s Range	73627.7	0.486	46478.4		2-s Range	4836.04	0.024	54415.1		2-s Range	69031.4	0.335	48384.7		2-s Range	13427.8	0.061	46478.4
egg 7					egg 19					egg 32					egg 45					egg 58
Field #	Area	Area Fract	Meas.Frame		Field #	Area	Area Fract	Meas.Frame		Field #	Area	Area Fract	Meas.Frame		Field #	Area	Area Fract	Meas.Frame		Field #	Area	Area Fract	Meas.Frame
1	2890	0.02	138876		1	15909	0.1	151704		1	13116	0.09	151704		1	9952	0.07	151704		1	8894	0.06	151704
2	15662	0.1	152056		2	7843	0.05	149068		2	40111	0.26	152056		2	36110	0.24	152056		2	1459	0.01	152056
3	5407	0.06	95625		3	26240	0.12	216333		3	7448	0.05	144180		3	468	0	176527		3	3200	0.02	176527
Total	23959	0.18	386557		Total	49992	0.279	517105		Total	60675	0.402	447940		Total	46530	0.306	480287		Total	13553	0.086	480287
Mean	7986.33	0.06	128852		Mean	16664	0.093	172368		Mean	20225	0.134	149313		Mean	15510	0.102	160096		Mean	4517.67	0.029	160096
Std Dev	5523.93	0.034	24103.5		Std Dev	7529.49	0.029	31106.3		Std Dev	14250.6	0.093	3632.66		Std Dev	15072.2	0.099	11619.6		Std Dev	3175.11	0.021	11619.6
Std Error	3189.24	0.019	13916.2		Std Error	4347.15	0.017	17959.3		Std Error	8227.61	0.054	2097.32		Std Error	8701.93	0.057	6708.58		Std Error	1833.15	0.012	6708.58
Max	15662	0.103	152056		Max	26240	0.121	216333		Max	40111	0.264	152056		Max	36110	0.237	176527		Max	8894	0.059	176527
Min	2890	0.021	95625		Min	7843	0.053	149068		Min	7448	0.052	144180		Min	468	0.003	151704		Min	1459	0.01	151704
2-s Range	22095.7	0.135	96414.1		2-s Range	30118	0.117	124425		2-s Range	57002.6	0.372	14530.6		2-s Range	60288.8	0.397	46478.4		2-s Range	12700.4	0.086	46478.4
egg 8					egg 20					egg 33										egg 59
Field #	Area	Area Fract	Meas.Frame		Field #	Area	Area Fract	Meas.Frame		Field #	Area	Area Fract	Meas.Frame							Field #	Area	Area Fract	Meas.Frame
1	4273	0.03	151704		1	6381	0.04	151704		1	37437	0.23	162674							1	12394	0.08	151704
2	6558	0.04	152056		2	11418	0.08	152056		2	15781	0.1	152056							2	20300	0.13	152056
3	4520	0.03	176527		3	46712	0.26	176527		3	22538	0.12	192808							3	2929	0.02	176527
Total	15351	0.097	480287		Total	64511	0.382	480287		Total	75756	0.451	507538							Total	35623	0.232	480287
Mean	5117	0.032	160096		Mean	21503.7	0.127	160096		Mean	25252	0.15	169179							Mean	11874.3	0.077	160096
Std Dev	1023.92	0.008	11619.6		Std Dev	17943.2	0.098	11619.6		Std Dev	9046.91	0.057	17261.1							Std Dev	7101.19	0.048	11619.6
Std Error	591.16	0.004	6708.58		Std Error	10359.5	0.057	6708.58		Std Error	5223.24	0.033	9965.73							Std Error	4099.88	0.028	6708.58
Max	6558	0.043	176527		Max	46712	0.265	176527		Max	37437	0.23	192808							Max	20300	0.134	176527
Min	4273	0.026	151704		Min	6381	0.042	151704		Min	15781	0.104	152056							Min	2929	0.017	151704
2-s Range	4095.67	0.031	46478.4		2-s Range	71772.8	0.392	46478.4		2-s Range	36187.6	0.227	69044.6							2-s Range	28404.8	0.191	46478.4
egg 9					egg 21					egg 34										egg 60
Field #	Area	Area Fract	Meas.Frame		Field #	Area	Area Fract	Meas.Frame		Field #	Area	Area Fract	Meas.Frame							Field #	Area	Area Fract	Meas.Frame
1	310	0	168072		1	39022	0.26	151704		1	72507	0.31	236570							1	7152	0.05	151704
2	2804	0.02	152056		2	14814	0.09	156630		2	44435	0.2	225301							2	11282	0.07	152056
3	2428	0.01	176527		3	27046	0.15	176527		3	7384	0.04	204404							3	648	0	176527
Total	5542	0.034	496655		Total	80882	0.505	484861		Total	124326	0.54	666275							Total	19082	0.125	480287
Mean	1847.33	0.011	165552		Mean	26960.7	0.168	161620		Mean	41442	0.18	222092							Mean	6360.67	0.042	160096
Std Dev	1097.84	0.007	10148		Std Dev	9883.06	0.067	10730.7		Std Dev	26670.5	0.111	13326.4							Std Dev	4377.23	0.029	11619.6
Std Error	633.84	0.004	5858.93		Std Error	5705.99	0.039	6195.39		Std Error	15398.2	0.064	7693.98							Std Error	2527.19	0.017	6708.58
Max	2804	0.018	176527		Max	39022	0.257	176527		Max	72507	0.306	236570							Max	11282	0.074	176527
Min	310	0.002	152056		Min	14814	0.095	151704		Min	7384	0.036	204404							Min	648	0.004	151704
2-s Range	4391.37	0.028	40591.8		2-s Range	39532.2	0.269	42922.9		2-s Range	106682	0.444	53305.4							2-s Range	17508.9	0.116	46478.4
egg 10					egg 22					egg 35										egg 61
Field #	Area	Area Fract	Meas.Frame		Field #	Area	Area Fract	Meas.Frame		Field #	Area	Area Fract	Meas.Frame							Field #	Area	Area Fract	Meas.Frame
1	1802	0.01	194940		1	35597	0.2	177330		1	22961	0.15	151704							1	4100	0.03	151704
2	22661	0.15	152056		2	21164	0.13	165910		2	24961	0.16	152056							2	7082	0.05	152056
3	2261	0.01	176527		3	37213	0.21	176527		3	4996	0.03	176527							3	2	0	176527
Total	26724	0.171	523523		Total	93974	0.539	519767		Total	52918	0.344	480287							Total	11184	0.074	480287
Mean	8908	0.057	174508		Mean	31324.7	0.18	173256		Mean	17639.3	0.115	160096							Mean	3728	0.025	160096
Std Dev	9726.65	0.065	17565.5		Std Dev	7214.9	0.037	5204.51		Std Dev	8977.39	0.061	11619.6							Std Dev	2902.34	0.019	11619.6
Std Error	5615.68	0.038	10141.4		Std Error	4165.53	0.021	3004.82		Std Error	5183.1	0.035	6708.58							Std Error	1675.67	0.011	6708.58
Max	22661	0.149	194940		Max	37213	0.211	177330		Max	24961	0.164	176527							Max	7082	0.047	176527
Min	1802	0.009	152056		Min	21164	0.128	165910		Min	4996	0.028	151704							Min	2	0	151704
2-s Range	38906.6	0.26	70261.8		2-s Range	28859.6	0.148	20818		2-s Range	35909.6	0.245	46478.4							2-s Range	11609.4	0.076	46478.4
egg 11					egg 23					egg 36
Field #	Area	Area Fract	Meas.Frame		Field #	Area	Area Fract	Meas.Frame		Field #	Area	Area Fract	Meas.Frame
1	26363	0.17	151704		1	7432	0.05	151704		1	24180	0.12	209385
2	4041	0.03	138084		2	17886	0.09	205600		2	31021	0.2	152056
3	13243	0.08	176527		3	32260	0.21	153335		3	11450	0.06	176527
Total	43647	0.278	466315		Total	57578	0.346	510639		Total	66651	0.384	537968
Mean	14549	0.093	155438		Mean	19192.7	0.115	170213		Mean	22217	0.128	179323
Std Dev	9159.59	0.06	15914.9		Std Dev	10178	0.069	25031.2		Std Dev	8109.5	0.058	23487.8
Std Error	5288.29	0.035	9188.46		Std Error	5876.28	0.04	14451.8		Std Error	4682.02	0.033	13560.7
Max	26363	0.174	176527		Max	32260	0.21	205600		Max	31021	0.204	209385
Min	4041	0.029	138084		Min	7432	0.049	151704		Min	11450	0.065	152056
2-s Range	36638.4	0.241	63659.5		2-s Range	40712.1	0.276	100125		2-s Range	32438	0.23	93951.2
					egg 24
					Field #	Area	Area Fract	Meas.Frame
					1	32399	0.21	151704
					2	22524	0.15	152056
					3	40812	0.23	176527
					Total	95735	0.593	480287
					Mean	31911.7	0.198	160096
					Std Dev	7473.99	0.036	11619.6
					Std Error	4315.11	0.021	6708.58
					Max	40812	0.231	176527
					Min	22524	0.148	151704
					2-s Range	29896	0.143	46478.4
					egg 25
					Field #	Area	Area Fract	Meas.Frame
					1	52647	0.29	181917
					2	37116	0.24	152056
					3	21380	0.12	176527
					Total	111143	0.655	510500
					Mean	37047.7	0.218	170167
					Std Dev	12764.8	0.071	12993.9
					Std Error	7369.76	0.041	7502
					Max	52647	0.289	181917
					Min	21380	0.121	152056
					2-s Range	51059.2	0.284	51975.4

## Sheet: results
	2008-12-01	13-25	26-38	39-51	52-63	65-
	Control	VEGF	Leptin	Leptin + SU	Leptin + NS	VEGF + SU			Control	leptin	Vegf
	0.035	0.246	0.296	0.05	0.141	0.025		Mean	0.05136	0.1595	0.2012
	0.059	0.097	0.163	0.068	0.013	0.117		Std. Error	0.007305	0.0158	0.02826
	0.023	0.16	0.148	0.083	0.115	0.179		ANOVA		**	***
	0.073	0.432	0.192	0.095	0.073	0.106
	0.05	0.206	0.146	0.053	0.124	0.106
	0.072	0.375	0.102	0.048	0.164	0.114
	0.06	0.093	0.134	0.102	0.029
	0.032	0.127	0.15		0.077
	0.011	0.168	0.18		0.042
	0.057	0.18	0.115		0.025
	0.093	0.115	0.128
		0.198
		0.218
Mean	0.05136	0.2012	0.1595	0.07129	0.0803	0.1078
Std. Deviation	0.02423	0.1019	0.0524	0.0223	0.05329	0.0491
Std. Error	0.007305	0.02826	0.0158	0.008428	0.01685	0.02005
ANOVA		***	**	* vs leptin	* vs leptin	* vs VEGF
