# Supplementary material for: Correction: Vascular Endothelial Growth Factor Receptor-2 Couples Cyclo-Oxygenase-2 with Pro-Angiogenic Actions of Leptin on Human Endothelial Cells
Source: PLoS One. 2019 Sep 30;14(9):e0223400. doi: 10.1371/journal.pone.0223400 (PMC6768471; doi:10.1371/journal.pone.0223400)
Supplement: S9 File — Densitometric analysis indicated that there might be a correlation, although weak, between ObR expression and the concentration of leptin that promoted the maximal response. (XLS) [file pone.0223400.s009.xls]

## Sheet: functional leptin conc inc10a50
Western	Experiment	L1	L10	L25	L50	L100
	M6				1	1
	M7				1		x
	M8				1
	M9				1
	M11				1
	8		1
	14				1
	15				1
	18				1	1
	19				1		x
	26	1			1
	35				1		x
	39	1			1
	42	1					x
	45			1
	56		1
	60					1
	62	1
	64					1
	66		1
	69	1				1
ip	71					1	x
	2007-10-25		1
cwj	74		1
cwj	78	1
cwj	80		1
	84	1	1
	86		1				x
	87					1
	82		1
	94					1
	Total Westerns	7	9	1	12	8		37
Proliferation	Experiment	L1	L10	L25	L50	L100
	M10				1
	M12				1						L1	L10	L25	L50	L100
	7	1			1		x			Westerns	7	9	1	12	8
	9		1							Proliferation	2	5	0	4	0
	10		1							Migration	3	2	0	0	6
	12	1			1		x			P38 quanta	0	0	1	1	0
										tube formation	2	3	0	0	4
										pg release	1	0	0	0	2
	21		1							cox-2 mRNA	1	1	0	0	2
	52		1							Total	16	20	2	17	22		77
	53		1
	Total Pro	2	5	0	4	0		11
										Total	0.207792	0.25974	0.025974	0.220779	0.285714
Migration	Experiment	L1	L10	L25	L50	L100
	24	1
	49		1
	49b					1
	50					1
	51	1
	52					1
	54					1
	55					1
	59					1
	59b		1
	61	1
	Total Migration	3	2	0	0	6		11
p38 quanta	Experiment	L1	L10	L25	L50	L100
	1			1
	2				1
	Total p38 quan	0	0	1	1	0		2
Tube formation	Experiment	L1	L10	L25	L50	L100
	72b		1			1	x
	73	1	1			1	xx
	83					1
	88	1	1			1	xx
	Total tube	2	3	0	0	4		9
PG release	Experiment	L1	L10	L25	L50	L100
	75					1		77
	76	1
	79					1
	Total PG	1	0	0	0	2		3
COX-2 mRNA	Experiment	L1	L10	L25	L50	L100
	95		1
	98					1
	100					1
	101	1
	Total COX-2	1	1	0	0	2		4

## Sheet: func lep conc exc 10 and 50
Western	Experiment	L1	L10	L100
	M6			1
	M7			1	x
	M8			1
	M9			1
	M11			1
	8		1
	14			1
	15			1
	18			1
	19			1	x
	26	1		1
	35			1	x
	39	1		1
	42	1			x
	45		1
	56		1
	60			1
	62	1
	64			1
	66		1
	69	1		1
ip	71			1	x
	2007-10-25		1
cwj	74		1
cwj	78	1
cwj	80		1
	84	1	1
	86		1		x
	87			1
	82		1
	94			1
	Total Westerns	7	10	18		35
Proliferation	Experiment	L1	L10	L100
	M10			1
	M12			1					L1	L10	L100
	7	1		1	x			Westerns	7	10	18
	9		1					Proliferation	2	5	4
	10		1					Migration	3	2	6
	12	1		1	x			P38 quanta	0	1	1
								tube formation	2	3	4
								pg release	1	0	2
	21		1					cox-2 mRNA	1	1	2
	52		1					Total	16	22	37		75
	53		1
	Total Pro	2	5	4		11
								Total	0.213333	0.293333	0.493333
Migration	Experiment	L1	L10	L100
	24	1
	49		1
	49b			1
	50			1
	51	1
	52			1
	54			1
	55			1
	59			1
	59b		1
	61	1
	Total Migration	3	2	6		11
p38 quanta	Experiment	L1	L10	L100
	1		1
	2			1
	Total p38 quan	0	1	1		2
Tube formation	Experiment	L1	L10	L100
	72b		1	1	x
	73	1	1	1	xx
	83			1
	88	1	1	1	xx
	Total tube	2	3	4		9
PG release	Experiment	L1	L10	L100
	75			1
	76	1
	79			1
	Total PG	1	0	2		3
COX-2 mRNA	Experiment	L1	L10	L100
	95		1
	98			1
	100			1
	101	1
	Total COX-2	1	1	2		4

## Sheet: Exp 99 gels
	Lane	Experiment	Sample	Concentration	Volume to load for 40ug	60ug
Gel 1	1	20	12	1.268	31.5457
	2	68	1	0.744	53.7634
	3	71	1	0.887	45.0958
	4	86	1	0.832	48.0769
	5	84	1	0.646	61.9195
	6	85	1	1.12155	35.6649
	7	87		1.3862	28.8559
	8	54		1.0096	39.6197
	9	55		1.3983	28.6062
	10	58		1.23195	32.4689
	11	73		1.5359	26.0434
	12	74		1.016	39.3701
	13	83		1.5374	26.018
	14	84		1.32265	30.2423
Gel 2	1	16	1	0.769	52.0156	78.0234
	2	14	5	1.215	32.9218	49.3827
	3	15	11		50	70
	4	17	9	1.261	31.7209	47.5813
	5	18	8	1.409	28.3889	42.5834
	6	8	3	0.8	50	75
	7	msc 22	6	1.344	29.7619	44.6429
	8	19	12	1.715	23.3236	34.9854
	9	6	10	0.6	66.6667	100
	10	87	14	2	20	30
	11	74	14	0.833	48.0192	72.0288
	12	43	3	0.401	99.7506	149.626
	13	42	2	0.759	52.7009	79.0514
	14	82	15	0.704	56.8182	85.2273
Gel 3	1	58	12	1.067	37.4883	56.2324
	2	56	3	0.772	51.8135	77.7202
	3	62	11	0.288	138.889	208.333
	4	63	9	0.369	108.401	162.602
	5	45	2		50	70
	6	67	6	1.545	25.9	38.835
	7	44	9	1.166	34.3053	51.458
	8	65	7	0.72	55.5556	83.3333
	9	94	6	1.798	22.2469	33.3704
	10	57	14	0.78	51.2821	76.9231
	11	66	3	1.158	34.5423	51.8135
	12	60	8	0.76	52.6316	78.9474
	13	26	12	1.046	38.2409	57.3614
	14	64	4	0.525	76.1905	114.286

## Sheet: Density
	Lane	Experiment	Density ObR (int/mm2)	Density Actin	Dob/Dactin	Functional concentration of leptin
Gel 1	1	20	3734	4594	0.812799	100
	2	68	3309	7451	0.444101	1
	3	71	4267	7304	0.5842	100
	4	86	3958	6434	0.615169	10			Experiment	Density	Concentration	Experiment	Density	Concentration	Experiment	Density	Concentration
	5	84	5141	5243	0.980545	10	x		68	0.5842	100	71	0.615169	10	42	0.78956	1
	6	85	4058	5460	0.743223	100			87	0.519471	100	74	0.507986	10	82	0.709995	1
	7	87	3615	6959	0.519471	100			54	0.805183	100	8	0.545332	10	62	0.524486	1
	8	54	5220	6483	0.805183	100			55	0.710863	100	74	0.804897	10	26	0.379484	1
	9	55	3442	4842	0.710863	100			83	0.827828	100	43	0.809112	10	84	0.493046	1
	10	58	6064	7439	0.815163	100			14	0.676937	100	56	0.290631	10	65	0.694545	1
	11	73	3702	6427	0.576007	10	x		15	0.902174	100	66	0.501206	10	68	0.444101	1
	12	74	3117	6136	0.507986	10			18	0.57424	100	45	0.258142	10	58	0.20076	1
	13	83	5188	6267	0.827828	100			19	0.672579	100	84	0.980545	10
	14	84	2446	4961	0.493046	1	x		87	0.311972	100	73	0.576007	10
Gel 2	1	16	2405	3515	0.684211	100			94	0.254885	100	17	0.628966	10
	2	14	2988	4414	0.676937	100			60	0.663576	100	63	0.633144	10
	3	15	3652	4048	0.902174	100			64	0.830201	100	67	0.418648	10
	4	17	2458	3908	0.628966	10			20	0.812799	100	57	0.481548	10
	5	18	2247	3913	0.57424	100			85	0.743223	100	65	0.694545	10
	6	8	2821	5173	0.545332	10			58	0.815163	100
	7	msc 22	4445	4620	0.962121	100			16	0.684211	100
	8	19	3792	5638	0.672579	100			msc 22	0.962121	100
	9	6	9348	6219	1.50314	100			6	1.50314	100
	10	87	1957	6273	0.311972	100
	11	74	5227	6494	0.804897	10
	12	43	4866	6014	0.809112	10
	13	42	8231	7324	1.12384	1		Mean		0.729198	100		0.583059	10		0.529497	1
	14	82	8474	7724	1.0971	1		SD		0.26078			0.192468			0.195182
Gel 3	1	58	1110	5529	0.20076	1		SEM		0.0598269			0.049695			0.0690072
	2	56	2069	7119	0.290631	10
	3	62	4284	8168	0.524486	1
	4	63	5131	8104	0.633144	10
	5	45	2140	8290	0.258142	10
	6	67	2694	6435	0.418648	10
	7	44	1517	6708	0.226148	1
	8	65	4011	5775	0.694545	10
	9	94	1500	5885	0.254885	100
	10	57	2701	5609	0.481548	10
	11	66	2910	5806	0.501206	10
	12	60	3221	4854	0.663576	100
	13	26	2190	5771	0.379484	1
	14	64	4948	5960	0.830201	100
