# Supplementary material for: Correction: Vascular Endothelial Growth Factor Receptor-2 Couples Cyclo-Oxygenase-2 with Pro-Angiogenic Actions of Leptin on Human Endothelial Cells
Source: PLoS One. 2019 Sep 30;14(9):e0223400. doi: 10.1371/journal.pone.0223400 (PMC6768471; doi:10.1371/journal.pone.0223400)
Supplement: S11 File — (XLSX) [file pone.0223400.s011.xlsx]

## Sheet: Sheet1
1
3
4
7
44

## Sheet: Data
3									MEAN
Eggs		1-10	41-50	51-60	61-64			3	4	7	n
		Control DMSO	PGE2	Iloprost	Control Eth		Control Ethanol		0.0602	0.1215	19
			2mg	1.44 μg			PGE2 (2 μg/egg)		0.0679	0.1398	20
							Iloprost (1.44 μg/egg)	0.101	0.1219	0.1462	29
Angio Index	1	0.054	0.07	0.037	0.115		Control DMSO	0.0605	0.0829		18
	2	0.068	0.054	0.059	0.108		U440169			0.0935	6
	3	0.034	0.062	0.079	0.08		U44 (+ dead)			0.0432	13
	4	0.062	0.095	0.095										COMBINED
	5	0.063	0.108	0.109
	6	0.061	0.075	0.117						ANGIO INDEX
	7	0.091	0.04	0.086			COMBINED	C Eth	PGE2	Ilo	C DMSO	TXA2(+ dead)	TXA2
	8	0.1	0.055	0.169			1	0.069	0.034	0.037	0.054	0.07	0.07
	9	0.04		0.147			2	0.075	0.053	0.059	0.068	0.143	0.143
	10	0.032		0.112			3	0.043	0.118	0.079	0.034	0.134	0.134
							4	0.037	0.078	0.095	0.062	0.147	0.147
MEAN		0.0605	0.069875	0.101	0.101		5	0.086	0.062	0.109	0.063	0.029	0.029
ST DEV		0.0224413	0.0224845	0.0391379	0.0185203		6	0.051	0.052	0.117	0.061	0.038	0.038
ST ERROR		0.00709656	0.00794948	0.0123765	0.0106927		7	0.057	0.078	0.086	0.091	0
							8	0.108	0.128	0.169	0.1	0
4							9	0.087	0.128	0.147	0.04	0
Eggs		1-10	41-50	51-60	61-70		10	0.194	0.103	0.112	0.032	0
		Control DMSO	PGE2	Iloprost	Control Eth		11	0.149	0.086	0.114	0.176	0
			2mg	1.44 μg			12	0.196	0.215	0.118	0.076	0
							13	0.092	0.125	0.081	0.093	0
Angio Index	1	0.176	0.034	0.114	0.069		14	0.121	0.236	0.168	0.097
	2	0.076	0.053	0.118	0.075		15	0.113	0.171	0.147	0.063
	3	0.093	0.118	0.081	0.043		16	0.157	0.111	0.141	0.062
	4	0.097	0.078	0.168	0.037		17	0.139	0.118	0.121	0.046
	5	0.063	0.062	0.147	0.086		18	0.085	0.157	0.085	0.05
	6	0.062	0.052	0.141	0.051		19	0.081	0.124	0.116
	7	0.046	0.078	0.121			20		0.116	0.212
	8	0.05		0.085			21			0.07				PGE2
	9						22			0.184
							23			0.121
MEAN		0.082875	0.0678571	0.121875	0.0601667		24			0.129
ST DEV		0.0419061	0.0269965	0.0298398	0.019395		25			0.188
ST ERROR		0.0148161	0.0102037	0.0105499	0.00791798		26			0.136
							27			0.143
7							28			0.144
Eggs		1-13	14-26	27-37	38-43		29			0.165
		Control Eth	PGE2	Iloprost	TXA2	TXA2 (If dead are included)
							COMBINED MEAN	0.102105	0.11465	0.123897	0.0704444	0.0431538	0.0935
							ST DEV	0.0470707	0.0518086	0.0407013	0.0334756	0.0598538	0.0543056
Angio Index	1	0.057	0.128	0.116	0.07	0.07	SE	0.0107988	0.0115848	0.00755804	0.00789027	0.0166005	0.0221702
	2	0.108	0.128	0.212	0.143	0.143
	3	0.087	0.103	0.07	0.134	0.134
	4	0.194	0.086	0.184	0.147	0.147								PGI2
	5	0.149	0.215	0.121	0.029	0.029							C DMSO	ILO
	6	0.196	0.125	0.129	0.038	0.038						mean	0.0704	0.1239
	7	0.092	0.236	0.188		0						SE	0.0079	0.0076
	8	0.121	0.171	0.136		0
	9	0.113	0.111	0.143		0
	10	0.157	0.118	0.144		0
	11	0.139	0.157	0.165		0
	12	0.085	0.124			0
	13	0.081	0.116			0
MEAN		0.121462	0.139846	0.146182	0.0935	0.0431538
ST DEV		0.0433755	0.0438232	0.0395318	0.0543056			Mean	SEM
ST ERROR		0.0120302	0.0121544	0.0119193	0.0221702		Control	0.0704444	0.00789027
							PGE2	0.11465	0.0115848
							Ilo	0.123897	0.00755804
							U44	0.0431538	0.0166005					TXA2
